# Supplementary material for: Comprehensive Analysis Identifies THEMIS2 as a Potential Prognostic and Immunological Biomarker in Glioblastoma
Source: Cells. 2025 Jan 7;14(2):66. doi: 10.3390/cells14020066 (PMC11764009; doi:10.3390/cells14020066)
Supplement: Supplementary file 1 [file cells-14-00066-s001.zip]

Archive with 1 entries (1 files):
- cells-3366170-supplementary.pdf
